# Supplementary material for: Flexor tendon degeneration affects short-term outcomes of open trigger digit release
Source: PLoS One. 2023 May 30;18(5):e0286301. doi: 10.1371/journal.pone.0286301 (PMC10228765; doi:10.1371/journal.pone.0286301)
Supplement: S1 Data — (XLSX) [file pone.0286301.s001.xlsx]

## Sheet: DATA
	Trigger Digit Study Data Collection
	No	RN	Gender	Age	Occupation	Hand dominance	BMI	Comorbids	Smoking	Finger affected	Grade	TF symptom(s)	Duration	Previous surgery	Previous injection	Physiotherapy	Date of Operation	Preoperative assessment							Tendon degeneration features						Post operative assessment 1 month								Post operative assessment 3 months							Post operative assessment 6 months
													(Month)	(Date)	(Date)	(Session)		Pain score (VAS)	TAM MCPJ	TAM PIPJ	TAM DIPJ	Grip (lbs)	Pinch (lbs)	DASH	Irregular tendon surface	Fraying	Intertendinous tear	Hyperaemia	Synovial thickening	Dryness	Pain score (VAS)	TAM MCPJ	TAM PIPJ	TAM DIPJ	Grip (lbs)	Pinch (lbs)	DASH	Duration of painkillers (days)	Pain score (VAS)	TAM MCPJ	TAM PIPJ	TAM DIPJ	Grip (lbs)	Pinch (lbs)	DASH	Pain score (VAS)	TAM MCPJ	TAM PIPJ	TAM DIPJ
	1	12609762	F	49	Teacher	Right	24	Endometriosis	No	Right thumb	2	Pain and stiffness	2	Nil	Nil	Nil	2017-02-07	6	50	45	N/A	13	6	21.6667	1	1	0	1	4.5	0	3	50	80	N/A	20	10	12.069	5	1	50	80	N/A	17	10	5.17241	0	50	90	N/A
	2	14365046	M	68	Pensioner	Right	22	DM/HTN/Schizophrenia	No	Right MF	3	Pain and locking	3	Nil	Nil	Nil	2017-02-14	4	70	45	30	13	8	11.6667	0	0	0	0	0	0	1	65	80	25	25	10	11.2069	7	1	75	80	50	22	12	6.89655	0	80	80	60
	3	33615837	M	37	Project Manager	Right	21	Nil	YES	Right MF	2	Pain and locking	12	Nil	2016-02-01	Nil	2017-02-14	5	90	30	30	15	12	7.5	3	0	1	3.5	0	0	1	90	90	60	22	14	2.5	5	0	90	100	70	30	16	0	0	90	100	80
	4	(0)6772560	M	70	Pensioner	Right	20	Nil	No	Right RF	2	Pain and locking	12	Nil	2016-06-01	6 sessions	2017-02-28	2	90	40	20	20	15	24.1667	5	5	5	0	0	5	1	90	90	80	30	22	8.33333	7	1	90	100	80	35	22	0.833333	0	90	100	85
	5	(0)0669253	F	68	Housewife	Right	25	DM	No	Right RF	3	Pain and locking	12	left RF 2013	Nil	4 sessions	2017-02-28	8	90	30	20	17	8	47.5	0	0	0	0	0	1	5	90	80	80	17	12	37.5	5	4	90	90	80	17	12	24.1667	1	90	90	80
	6	(0)9287191	M	59	Housewife	Right	28	DM/HTN	No	Right RF	3	Pain,locking&stiffness	6	Nil	Nil	6 sessions	2017-03-07	8	90	45	20	8	1	74.1667	3	0	3	0	1	1	5	90	70	60	14	5	62.5	7	2	90	80	60	26	7	33.3333	0	90	90	80
	7	21152209	F	48	Store operator	Left	23	DM	No	Left MF	3	Pain and locking	24	2007	2002	Nil	2017-03-07	5	70	30	30	8	8	57.1429	2	2.5	3	0	1	1	2	80	45	40	12	10	42.8571	7	1	90	70	50	16	12	11.6071	0	90	100	80
	8	21152209	F	48	Store operator	Left	23	DM	No	Left RF	3	Pain and locking	24	2007	2002	Nil	2017-03-07	5	70	30	30	8	8	57.1429	3	4	0	2	0	1	2	80	45	40	12	10	42.8571	7	1	90	70	50	16	12	11.6071	0	90	100	80
	9	(0)7294492	F	59	Teacher	Right	26	DM/ HTN	NO	Right IF	3	Pain,locking&stiffness	12	Right RF May 2014	Nil	50 sessions	2017-03-14	9	60	30	10	11	2	65	4	4	3	0	3	0	3	60	30	30	10	8	49.1071	7	3	60	45	40	10	8	34.4828	3	80	45	45
	10	(0)7294492	F	59	Teacher	Right	26	DM/ HTN	NO	Right MF	3	Pain,locking&stiffness	12	Right RF May 2014	Nil	50 sessions	2017-03-14	9	60	30	10	11	2	65	3	2.5	2	2	0	4.5	3	60	20	30	10	8	49.1071	7	3	60	45	40	10	8	34.4828	2	70	45	45
	11	29613469	M	61	Pensioner	Right	23	HTN	NO	Left MF	2	Pain and locking	3	Nil	Nil	4 sessions	2017-03-14	6	70	40	30	10	12	68.3333	0	0	0	2	2	0	2	90	100	85	30	20	20.6897	5	0	90	100	85	36	22	8.03571	0	90	100	85
	12	(0)5447330	M	61	Telecom operator	Right	27	HTN	NO	Left MF	2	Pain and locking	8	Nil	2016-09-01	5 sessions	2017-03-14	6	90	80	70	20	12	24.1379	0	0	0	0	0	0	2	90	80	80	40	16	11.2069	7	1	90	90	80	43	17	2.58621	0	90	100	85
	13	(0)4353005	F	73	Pensioner	Right	18.6	Nil	No	Right MF	2	Pain,locking&stiffness	4	Nil	Nil	1 session	2017-03-14	2	90	70	30	8	6	17.5	2	0	0	1	2	0	3	90	80	50	12	8	9.16667	5	1	90	95	70	16	10	7.5	1	90	95	70
	14	(0)4353005	F	73	Pensioner	Right	18.6	Nil	No	Right RF	3	Pain,locking&stiffness	4	Nil	Nil	1 session	2017-03-14	2	60	40	30	8	6	17.5	2	0	0	0	0	2	3	80	65	45	12	8	9.16667	5	3	90	70	65	16	10	7.5	1	90	80	70
	15	16875451	F	42	Lecturer	Left	20.1	Nil	No	Right thumb	2	Pain and locking	8	Nil	Nil	3 sessions	2017-03-21	8	40	60	N/A	35	3	29.1667	0	0	0	2.5	0	0	3	50	70	N/A	35	3	16.3793	3	1	50	70	N/A	35	8	5.17241	1	50	70	N/A
	16	13843416	F	41	Admin assistant	Right	33.8	HTN/ dyslipidemia	No	Right thumb	3	Pain and locking	12	Nil	Nil	5 sessions	2017-03-28	9	90	50	N/A	8	2	60.3448	0	0	0	0	2	2	5	50	40	N/A	8	2	46.5517	7	5	50	40	N/A	22	6	34.1667	5	50	75	N/A
	17	22396454	F	56	Secretary	Right	27	DM/HTN/IHD/Dyslipidemia	No	Right MF	2	Pain and locking	4	Nil	Nil	4 sessions	2017-03-28	8	70	50	10	8	3	54.1667	2	0	0	1	0	0	1	90	90	80	52	10	35.8333	7	1	90	100	80	52	10	19.1667	0	90	100	80
	18	33849162	F	60	Hawker	Right	20	Dyslipidemia	No	Left IF	2	Pain and locking	24	Nil	Nil	7 sessions	2017-03-28	6	80	70	20	6	2	25	3	0	1	0	0	0	3	90	90	50	15	7	14.1667	1	2	90	90	60	20	8	3.33333	0	90	100	70
	19	33849162	F	60	Hawker	Right	20	Dyslipidemia	No	Left MF	2	Pain and locking	24	Nil	Nil	7 sessions	2017-03-28	8	80	70	20	6	2	25	0	0	1	0	1	0	3	90	90	50	15	7	14.1667	1	2	90	90	60	20	8	3.33333	0	90	100	70
	20	(0)7102887	F	59	Pensioner	Right	26	DM/ Dyslipidemia	No	Right thumb	2	Pain and locking	2	Nil	Nil	10 sessions	2017-03-28	7	10	40	N/A	20	4	49.1071	0	0	0	0	0	0	2	30	60	N/A	24	8	37.5	7	1	40	70	N/A	24	10	12.069	0	50	80	N/A
	21	(0)4077300	F	66	Pensioner	Right	20	DM/HTN/valvular heart ds	No	Left MF	2	Pain and locking	24	Nil	2016-10-01	10 sessions	2017-03-28	3	70	90	30	8	3	41.0714	3	4	5	0	0	5	3	90	90	70	30	14	21.4286	5	3	90	100	80	30	14	16.0714	1	90	100	80
	22	(0)4463277	F	55	Cashier	Right	23	DM/HTN/Dyslipidemia	No	Right IF	2	Pain and locking	12	Nil	Nil	Nil	2017-04-04	5	70	30	20	6	2	44.8276	0	0	4	1	2	0	5	70	90	55	20	7	37.931	7	3	90	100	70	28	7	32.7586	2	90	100	70
	23	31801820	F	68	Pensioner	Right	25	DM/HTN/Dyslipidemia	No	Left RF	2	Pain and locking	5	Left MF 2015	Nil	10 sessions	2017-04-04	5	70	80	20	8	4	54.3103	0	0	0	0	0	0	1	90	100	50	35	10	28.3333	1	1	90	100	70	35	10	6.89655	0	90	100	90
	24	25582704	F	46	Security guard	Left	25	HTN	No	Right thumb	2	Pain and locking	2	Nil	Nil	6 sessions	2017-04-04	8	70	45	N/A	10	2	58.9286	0	0	0	0	0	0	6	60	80	N/A	20	2	56.6667	4	6	60	90	N/A	20	4	48.2759	5	60	80	N/A
	25	(0)0604496	F	74	Pensioner	Right	26	HTN/Dyslipidemia	No	Left RF	2	Pain and locking	36	Right RF 2015	left RF 2006	Nil	2017-04-04	10	90	90	80	8	3	37.5	4	4	4	4	0	3	2	90	90	80	17	7	28.3333	1	3	90	90	80	15	5	12.5	2	90	90	80
	26	34068786	F	58	Pensioner	Right	27	DM/ Dyslipidemia	No	Right MF	3	Pain and locking	12	Nil	Nil	Nil	2017-04-11	4	50	40	45	10	4	72.4138	2	0	0	0	3	0	3	90	90	50	20	7	46.4286	5	3	90	90	50	15	5	27.6786	1	90	90	60
	27	(0)8706042	F	52	Admin assistant	Right	23	Nil	No	Left thumb	2	Pain and locking	4	Nil	Nil	6 sessions	2017-04-11	7	40	50	N/A	15	2	39.8148	2	0	4	0	0	0	4	60	80	N/A	35	5.5	27.7778	5	0	60	80	N/A	40	10	0	0	60	80	N/A
	28	20934475	M	71	Pensioner	Right	19	DM/HTN/IHD/Dyslipidemia	No	Right LF	2	Pain and locking	4	Nil	Right RF, MF, Left MF,IF 2015	8 sessions	2017-04-11	8	90	100	20	32	11	39.2857	0	0	1	0	0	0	0	90	100	40	50	14	17.2414	1	0	90	100	60	52	14	2.5	0	90	100	80
	29	(0)5289920	M	71	Publisher	Right	20	DM/HTN/IHD/Dyslipidemia	No	Right IF	3	Pain,locking&stiffness	24	Right&Left MF	Nil	6 sessions	2017-04-18	4	45	30	40	15	2.5	45	3	3	3	2	0	0	0	90	100	85	40	20	16.3793	5	0	90	100	85	46	20	1.72414	0	90	100	85
	30	34093215	F	52	Housewife	Right	25	Nil	No	Right MF	2	Pain and locking	26	Nil	Nil	2 sessions	2017-04-18	9	80	80	45	10	7	47.5	0	0	2	0	0	0	2	90	90	60	20	11	31.6667	5	0	90	90	80	30	11	15.8333	0	90	100	90
	31	(0)9189599	M	83	Pensioner	Right	19	HTN/ dyslipidemia	No	Right RF	2	Pain and locking	4	Right IF 2007	Nil	Nil	2017-04-18	8	80	90	35	10	6.5	63.3333	0	0	0	0	0	0	3	90	100	50	35	9	4.16667	1	0	90	100	60	40	15	2.5	0	90	100	70
	32	(0)1567004	F	63	Pensioner	Right	25	HTN/ dyslipidemia	No	Left MF	2	Pain and locking	12	Right RF Sept 2016	Nil	10 sessions	2017-04-25	7	90	80	40	10	4	24.1071	0	5	0	2	2	0	3	80	90	40	18	7	20.5357	3	2	90	100	50	20	8	20.5357	1	90	100	70
	33	(0)0067091	M	77	Pensioner	Right	23	RVD/ BA	No	Right IF	2	Pain and locking	3	Nil	Nil	6 sessions	2017-04-25	6	90	80	20	16	8	46.6667	0	0	0	0	0	0	4	90	90	45	40	13	23.2759	1	2	90	90	80	40	15	3.44828	0	90	100	90
	34	(0)4358775	F	62	Pensioner	Right	25	DM/Dyslipidemia/ BA	No	Right RF	2	Pain and locking	12	Nil	Nil	15 sessions	2017-04-25	5	80	90	30	17	8	39.2857	0	3.5	0	0	0	0	3	90	90	50	16	3.5	10.7143	5	2	90	90	60	25	12	1.78571	0	90	100	70
	35	(0)0383406	M	67	Pensioner	Right	25	HTN/ dyslipidemia	No	Left RF	2	Pain and locking	5	Nil	Nil	Nil	2017-04-25	5	90	80	20	18	12	31.6667	0	0	0	0	0	0	0	90	100	85	30	14	10	1	0	90	100	85	32	18	5.83333	0	90	100	85
	36	34097516	F	50	Housewife	Right	30	Nil	No	Right RF	2	Pain and locking	2	Nil	Nil	Nil	2017-04-25	5	90	100	10	10	10	22.5	0	3	0	2	0	0	0	90	90	60	20	10	11.6667	7	0	90	90	80	30	14	0	0	90	100	90
	37	13681513	M	60	Clerk Manager	Right	22	DM/HTN/ Dyslipidemia	No	Left MF	2	Pain and locking	4	Nil	Nil	1 session	2017-04-25	9	90	90	20	10	12	34.1667	0	0	0	0	0	0	1	80	80	40	20	6	15.8333	7	1	90	90	70	49	16	5.83333	0	90	100	80
	38	32110854	F	56	Housewife	Right	20	Nil	No	Right thumb	2	Pain and locking	2	Left Thumb, IF, RF & Right IF 2015	Nil	Nil	2017-05-02	6	55	35	N/A	40	5	75	0	4	4	2	0	3	2	60	65	N/A	12	6	50.8333	1	0	60	70	N/A	26	15	15.8333	0	60	80	N/A
	39	(0)8735999	F	64	Pensioner	Right	30	DM/HTN/ Dyslipidemia	No	Right MF	2	Pain and locking	8	Nil	Nil	18 sessions	2017-05-09	8	70	80	20	7	7	58.0357	0	0	3.5	2	0	0	2	90	80	80	15	7	29.4643	5	0	90	80	80	20	10	15.7407	0	90	90	80
	40	18082530	M	83	Pensioner	Right	23	DM/HTN/ Dyslipidemia	No	Right RF	2	Pain and locking	6	Nil	Nil	Nil	2017-05-09	10	70	70	40	10	8	44.1667	0	4	0	0	0	3	0	90	90	90	30	16	1.66667	3	0	90	100	90	30	16	0	0	90	100	80
	41	33181534	F	58	Pensioner	Right	17	Nil	No	Left RF	2	Pain and locking	12	Left MF Jan 2016, Right MF Feb 2016	Nil	5 sessions	2017-05-16	7	80	70	30	22	7	29.4643	0	0	0	0	3	0	3	80	80	45	25	10	15.7407	5	0	90	90	60	28	14	6.48148	0	90	90	60
	42	30055296	F	52	Teacher	Right	28	Nil	No	Left thumb	2	Pain and locking	5	Right thumb 2013	Nil	Nil	2017-05-16	8	40	20	N/A	15	2	77.5	0	0	3	0	0	0	6	50	40	N/A	15	6	60.8333	10	6	50	40	N/A	15	6	50.8621	5	50	40	N/A
	43	30055296	F	52	Teacher	Right	28	Nil	No	Left MF	2	Pain and locking	5	Right thumb 2013	Nil	Nil	2017-05-16	8	60	70	30	15	2	77.5	0	2	0	0	0	0	6	80	80	45	15	6	60.8333	10	6	80	80	45	15	6	50.8621	5	80	80	45
	44	(0)1353209	M	82	Pensioner	Right	17	HTN/Dyslipidemia/BA/GERD	No	Left RF	2	Pain and locking	2	Right IF Jan 2017	Nil	Nil	2017-05-16	8	90	80	10	30	2	15	0	0	0	2	4	0	2	90	90	45	30	8	7.75862	5	0	90	90	60	30	8	0	2	90	90	70
	45	17755514	F	62	Pensioner	Right	28	HTN/DM/Dyslipidemia	No	Right RF	3	Pain,locking&stiffness	12	Nil	Nil	Nil	2017-05-23	3	90	90	20	25	4	25.8333	0	0	0	0	5	0	1	90	90	60	30	10	11.6667	1	1	90	90	60	30	10	4.16667	0	90	100	90
	46	(0)4957121	M	57	Admin assistant	Right	36	Nil	YES	Right thumb	2	Pain and locking	3	Nil	Nil	4 seesions	2017-05-23	8	60	20	N/A	65	7	58.3333	2	0	2	2.5	0	0	3	60	30	N/A	65	8	44.8276	5	0	60	50	N/A	65	8	44.8276	0	60	60	N/A
	47	(0)0813265	M	61	Pensioner	Right	32	DM/HTN/ Dyslipidemia	No	Right MF	2	Pain and locking	6	Right MF 2014	Nil	Nil	2017-05-30	6	90	100	65	25	13.5	15.7407	0	0	0	0	0	0	0	90	100	80	36	16	8.33333	5	0	90	100	80	40	16	0.925926	0	90	100	90
	48	22833420	F	62	Housewife	Right	28	DM/HTN/Dyslipidemia	No	Left thumb	2	Pain and locking	10	Nil	Nil	18 sessions	2017-05-30	5	30	30	N/A	10	2	77.5	2	0	0	2	0	0	4	40	40	N/A	14	6	65.5172	10	3	40	50	N/A	15	6	48.2759	3	40	50	N/A
	49	22833420	F	62	Housewife	Right	28	DM/HTN/Dyslipidemia	No	Left RF	2	Pain and locking	10	Nil	Nil	18 sessions	2017-05-30	5	80	80	20	10	2	77.5	0	0	0	2	0	0	4	90	90	45	14	6	65.5172	10	2	90	90	60	15	6	48.2759	2	90	90	60
	50	34182505	F	75	Housewife	Right	19	HTN/ dyslipidemia	No	Right thumb	2	Pain and locking	5	Nil	December 2016 & March 2017	Nil	2017-06-06	9	60	10	N/A	12	2	46.2963	0	0	0	0	0	0	5	60	20	N/A	12	4	23.1481	7	5	60	40	N/A	12	4	15.7407	1	60	50	N/A
	51	(0)0750891	M	78	Pensioner	Right	36	AF	No	Left MF	2	Pain and locking	4	Nil	Nil	Nil	2017-06-13	3	80	70	20	30	12	9.16667	0	0	2	2	0	0	1	90	90	80	35	15	2.58621	1	0	90	100	85	36	17	0.862069	0	90	100	85
	52	13681513	M	60	Clerk Manager	Right	22	DM/HTN/ Dyslipidemia	No	Right RF	2	Pain and locking	4	Nil	Left MF April 2017	1 session	2017-06-20	6	80	70	60	12	14	34.1667	0	0	0	0	0	0	3	90	95	80	44	14	15.8333	7	0	90	100	85	47	17	5.83333	0	90	100	85
	53	(0)8864098	F	77	Housewife	Right	19	HTN/ dyslipidemia	No	Left MF	2	Pain and locking	3	Nil	Nil	Nil	2017-07-04	9	90	90	60	10	3	47.3214	0	0	0	0	0	0	3	90	90	70	22	6	25.8929	7	3	90	90	70	24	10	8.92857	0	90	100	85
	54	11088602	M	78	Pensioner	Right	23	HTN	NO	Right MF	3	Pain,locking&stiffness	24	Nil	Nil	5 sessions	2017-11-07	8	60	40	30	15	9	24.1379	0	0	0	4	0	0	1	90	90	50	30	15	7.75862	5	0	90	90	70	40	15	0	0	90	100	90
	55	(0)8601909	F	58	Teacher	Right	30	DM/HTN/ dyslipidemia	NO	Right RF	3	Pain,locking&stiffness	9	Nil	Nil	Nil	2017-11-07	7	70	60	40	5	5	59.1667	0	0	0	0	0	0	2	80	60	30	10	6	10.3448	5	0	90	90	80	14	8	0	0	90	100	90
	56	29364949	M	62	Teacher	Right	29	HTN	NO	Left MF	3	Pain,locking&stiffness	2	Nil	Nil	Nil	2017-11-07	6	70	80	30	5	5	28.3333	0	0	0	0	0	0	2	90	90	50	10	10	7.5	5	1	90	90	50	22	10	0	0	90	100	70
	57	34411383	F	58	Teacher	Right	30	DM/ Dyslipidemia	No	Left thumb	3	Pain,locking&stiffness	6	Nil	Nil	6 sessions	2017-11-07	8	60	10	N/A	25	3	45.6897	0	0	0	0	0	4	7	55	10	N/A	20	4	25	7	5	55	65	N/A	22	5	14.6552	0	60	80	N/A
	58	15469236	F	67	Bank Officer	Right	28	HTN/ dyslipidemia	NO	Right thumb	3	Pain,locking&stiffness	4	Right MF 2000	Nil	4 sessions	2017-11-21	4	50	45	N/A	30	5	4.31034	3	0	3.5	0	0	3	3	40	60	N/A	30	6	4.31034	7	1	50	70	N/A	30	6	0	0	50	80	N/A
	59	(0)3576795	M	75	Pensioner	Right	20	HTN/DM/Colorectal Ca	NO	Right IF	3	Pain,locking&stiffness	5	Bilateral MF 2010	Nil	Nil	2017-11-21	7	70	90	20	50	6	14.1667	2	0	0	2	0	0	1	90	90	70	54	10	5	3	0	90	100	80	60	14	0	0	90	100	90
	60	21706085	M	75	Pensioner	Left	33	DM/ Dyslipidemia	No	Right MF	3	Pain,locking&stiffness	2	Nil	Right MF November 2016	Nil	2017-11-28	5	80	70	20	16	14	4.46429	0	0	0	0	0	0	3	90	70	40	20	14	2.58621	5	0	90	90	80	40	14	0	0	90	90	80
	61	13204480	F	39	Telephone Operator	Right	21	Nil	No	Left thumb	3	Pain,locking&stiffness	12	Nil	2016-01-01	5 sessions	2017-11-28	8	30	20	N/A	15	3	65	0	0	2	0	0	0	3	40	40	N/A	20	6	19.1667	5	0	50	80	N/A	42	8	0	0	50	80	N/A
	62	22926984	F	64	Retiree	Right	30	DM/HTN/Dyslipidemia	No	Right RF	3	Pain,locking&stiffness	11	Right MF 2008	Nil	4 sessions	2017-11-28	7	80	60	30	15	7	29.6296	0	0	4	0	0	0	5	90	70	70	15	7	17.5926	7	4	90	90	70	15	7	8.33333	1	90	95	85
	63	34456532	F	55	Admin officer	Right	23	Nil	No	Left thumb	3	Pain,locking&stiffness	3	Nil	Nil	2 sessions	2017-12-12	6	50	10	N/A	14	3	24.1667	0	0	0	0	0	0	5	20	20	N/A	15	3	8.33333	7	2	45	45	N/A	15	3	19.1667	0	60	80	N/A
	64	(0)6435165	F	57	Housewife	Right	27	Nil	No	Right thumb	2	Pain and locking	2	Percutaneous Bilat index, left MF 2016	Nil	5 sessions	2017-12-12	9	50	30	N/A	15	2	56.25	0	4	0	0	0	0	1	55	70	N/A	17	5	29.4643	5	0	60	85	N/A	17	5	10.3448	0	60	85	N/A
	65	32906239	M	70	Pensioner	Right	28	HTN/IHD	No	Right RF	3	Pain,locking&stiffness	24	Nil	Nil	Nil	2017-12-12	2	60	80	90	25	15	0.833333	2	0	0	0	0	0	0	90	90	50	26	17	0	5	0	90	100	90	26	17	0	0	90	100	90
	66	14318480	F	45	Clerk	Right	32	HTN/Dyslipidemia/ CVA	No	Right MF	2	Pain and locking	3	Nil	Nil	6 sessions	2017-12-12	9	80	90	40	7	3	61.2069	0	2	2	2	0	0	5	90	100	90	10	5	37.5	7	0	90	100	90	26	10	11.6071	0	90	100	90
	67	(0)0873543	M	66	Pensioner	Right	27	IHD	No	Right RF	2	Pain and locking	22	Nil	Right RF 3 times 2016	Nil	2017-12-12	5	80	80	40	17	15	18.1034	2	0	0	0	0	0	1	90	100	90	20	15	6.89655	1	0	90	100	90	25	14	0	0	90	100	90
	68	(0)8378258	F	55	Medical attendant	Right	33	HTN/ dyslipidemia	No	Left thumb	2	Pain and locking	2	Nil	Nil	Nil	2017-12-19	5	40	30	N/A	35	2	28.4483	0	0	3	0	0	0	1	50	80	N/A	37	12	6.89655	3	0	60	85	N/A	37	12	0	0	60	85	N/A
	69	13195732	F	54	Retiree	Right	32	DM	No	Left RF	3	Pain,locking&stiffness	4	Left thumb, IF,MF 2012	Nil	8 sessions	2017-12-19	6	80	80	30	15	5	25.8621	0	0	0	0	0	0	3	90	80	60	25	10	11.2069	5	0	90	90	80	26	12	4.31034	0	90	100	90
	70	15270170	F	70	Housewife	Right	22	DM	No	Left IF	2	Pain and locking	24	Left IF MF RF 2010	Left IF 3 times on 2016	2 sessions	2017-12-19	7	75	80	65	10	0.5	51.7241	5	0	0	0	0	4	3	90	80	70	20	4	25.8621	5	3	90	90	80	25	8	12.931	3	90	90	80
	71	13370194	M	65	Technician	Right	26	DM/HTN/Dyslipidemia	No	Left MF	2	Pain and locking	5	Nil	Left IF 2016	4 sessions	2017-12-26	4	65	75	75	50	10	20	0	0	0	0	0	0	1	80	90	70	50	16	6.66667	5	1	80	90	70	50	16	0	0	90	100	90
	72	17581354	M	61	Silat coach	Right	21	DM/HTN/Dyslipidemia/ Gout	YES	Right IF	3	Pain,locking&stiffness	24	Nil	Nil	Nil	2017-12-26	5	40	70	20	50	9	43.3333	0	0	3	0	0	0	3	80	70	40	54	17	25.8621	5	1	90	85	65	54	17	8.62069	0	90	85	75
	73	(0)0552569	F	72	Housewife	Right	30	DM/HTN	No	Right MF	2	Pain and locking	24	Right RF 2012	Nil	3 sessions	2018-01-09	5	90	80	20	25	6	33.9286	0	0	0	0	0	0	4	80	90	45	29	10	17.8571	7	1	90	90	70	29	10	10.7143	0	90	90	70
	74	27533140	F	77	Housewife	Right	23	HTN	No	Left RF	2	Pain and locking	24	Right MF &RF 2010	Right MF and RF 2010	3 sessions	2018-01-09	5	90	100	30	20	5	29.1667	2	2	0	0	0	0	0	90	100	85	30	12	6.03448	5	0	90	100	85	30	12	0	0	90	100	85
	75	(0)6865542	F	66	Retiree	Right	30	DM/HTN	No	Right MF	2	Pain and locking	24	Nil	2017	Nil	2018-01-09	5	70	50	10	25	7	51.6667	2	0	0	0	0	0	2	90	85	75	32	12	9.16667	7	0	90	85	80	35	14	4.16667	0	90	85	80
	76	(0)0680877	F	69	Pensioner	Right	25	HTN/DM/Dyslipidemia	No	Left MF	3	Pain,locking&stiffness	24	Nil	Nil	40 sessions	2018-01-23	6	80	65	20	5	3	58.6207	0	0	0	0	0	0	3	80	80	45	15	6.5	28.3333	5	2	90	100	60	15	7	20.8333	2	90	100	60
	77	14466292	M	50	Taxi Driver	Right	33	HTN/DM/Dyslipidemia	YES	Left IF	3	Pain,locking&stiffness	24	Right IF May 2017, Percutaneous release Left IF Nov 2017	Nil	8 sessions	2018-01-23	5	60	70	20	28	4	64.1667	0	5	0	0	0	3.5	2	90	80	70	35	10	15.5172	5	0	90	90	70	35	12	5.17241	0	90	90	70
	78	(0)3748790	M	70	Pensioner	Right	30	HTN/DM/Dyslipidemia	No	Right IF	2	Pain and locking	12	Right IF,MF &RF 2015, Left MF& RF 2016	Nil	Nil	2018-01-30	8	80	90	30	25	7	45	3	2	3.5	3	0	0	0	90	90	80	35	12	0	5	0	90	90	80	35	12	0	0	90	90	80
	79	33783748	F	58	Housewife	Right	23	HTN/DM/Dyslipidemia/Brain tumor	No	Left MF	4	Pain,locking&stiffness	4	Right MF&RF 2016	Nil	Nil	2018-02-06	8	50	50	20	1	2	68.3333	0	0	0	0	0	0	6	70	70	40	6	2	44.8276	7	3	80	80	50	10	4	26.7241	3	80	80	60
	80	(0)0538710	F	70	Housewife	Right	25	HTN/DM/Dyslipidemia/IHD	No	Left RF	3	Pain,locking&stiffness	4	Right MF&RF 2017	Left MF 2017	10 sessions	2018-02-13	8	70	60	20	10	8	29.3103	4	0	0	3	0	0	4	80	90	45	15	10	7.75862	7	0	90	100	85	18	12	0	0	90	100	85
	81	33349976	F	61	Housewife	Right	23	HTN/DM/Dyslipidemia	No	Left MF	3	Pain,locking&stiffness	2	Nil	Nil	2 sessions	2018-02-13	6	90	90	40	15	7.5	55.1724	0	0	0	0	2	0	4	90	90	60	15	7.5	26.7241	7	0	90	100	90	36	15	0	0	90	100	90
	82	(0)1724126	F	76	Pensioner	Right	23	Giant cell arteritis	No	Right RF	3	Pain,locking&stiffness	24	Right MF 2007	Nil	18 sessions	2018-02-20	9	70	90	45	5	4	50	5	3	0	2	0	0	2	90	90	30	10	6	14.6552	5	0	90	90	80	34	16	0.862069	0	90	100	80
	83	(0)3767299	M	60	Retiree	Right	27	HTN/ Dyslipidemia	No	Right thumb	3	Pain,locking&stiffness	3	Left thumb,RF 2008, Right IF,MF 2010,Left MF 2015	Nil	Nil	2018-03-06	5	40	10	N/A	60	9.5	30.8333	2	0	0	2	0	0	0	50	70	N/A	62	17	7.5	5	0	50	80	N/A	62	17	0	0	50	80	N/A
	84	(0)1649400	M	68	Pensioner	Right	27	HTN/DM/IHD/Dyslipidemia	No	Right RF	4	Pain,locking&stiffness	24	Right thumb 2015	Right RF 2016	18 sessions	2018-03-06	8	60	45	20	10	5	48.2143	0	0	0	2	0	0	5	35	40	10	10	5	45.5357	7	4	65	55	15	10	5	35.7143	3	75	60	45
	85	(0)4370694	M	75	Pensioner	Right	22	HTN	No	Right thumb	3	Pain,locking&stiffness	3	Nil	Nil	6 sessions	2018-03-13	6	50	80	N/A	30	5	36.6667	3	5	2	3	0	2	0	55	80	N/A	36	12	10.3448	3	0	60	85	N/A	36	15	0	0	60	85	N/A
	86	34444056	F	49	Secretary	Right	23	Nil	No	Right IF	2	Pain and locking	8	Nil	Nil	10 sessions	2018-03-13	8	70	100	30	10	2	34.1667	0	0	0	0	0	0	7	60	80	45	10	5	26.6667	5	7	60	100	45	11	5	34.4828	3	90	100	60
	87	(0)0285072	F	76	Pensioner	Right	20	HTN/ Osteoporosis	No	Left thumb	4	Pain,locking&stiffness	3	Nil	Nil	6 sessions	2018-03-20	8	50	30	N/A	35	6	27.5	0	2	0	0	0	0	5	50	60	N/A	22	6	9.16667	5	0	60	85	N/A	44	15	0	0	60	85	N/A
	88	(0)3576795	M	75	Pensioner	Right	20	HTN/DM/Colorectal Ca	NO	Left RF	2	Pain and locking	2	Right IF November2017	Nil	Nil	2018-03-20	5	90	90	90	5	1	22.5	0	0	0	0	0	0	0	90	100	90	30	12	5	1	0	90	100	90	32	12	0	0	90	100	90
	89	(0)4611780	M	56	Factory worker	Right	29	HTN/DM	No	Right IF	2	Pain and locking	3	Left MF 2015	Left RF 2016	Nil	2018-03-20	5	90	90	45	40	4	13.7931	0	0	0	0	0	0	0	90	100	90	40	10	0	1	0	90	100	90	40	16	0	0	90	100	90
	90	27430626	M	66	Pensioner	Right	26	IHD	No	Left MF	2	Pain and locking	3	Nil	Nil	Nil	2018-03-20	5	90	90	90	42	10	6.48148	0	0	0	2	0	0	1	90	100	90	42	12	0	2	0	90	100	90	42	12	0	0	90	100	90
	91	(0)8933758	F	58	Clerk assistant	Right	28	DM/HTN/Dyslipidemia	No	Left thumb	2	Pain and locking	24	Nil	Left thumb 2017	Nil	2018-03-27	7	50	10	N/A	40	7	32.7586	0	0	0	0	0	2	2	60	60	N/A	40	10	19.1667	5	0	60	90	N/A	40	12	10	0	60	90	N/A
	92	(0)0192147	F	75	Housewife	Right	19	HTN/IHD/Dyslipidemia	No	Left MF	2	Pain and locking	24	Nil	Left MF 2008	Nil	2018-03-27	5	90	90	70	20	6.5	26.6667	0	0	0	0	0	0	3	90	85	70	20	8	17.2414	5	1	90	85	70	20	8	10.3448	0	90	85	70
	93	(0)4358775	F	62	Pensioner	Right	25	DM/Dyslipidemia/ BA	No	Right IF	2	Pain and locking	23	Right RF 2017	Nil	15 sessions	2018-04-03	7	45	90	30	17	8	39.2857	2.5	2	0	0	0	0	3	45	90	30	35	13	10.7143	5	2	90	90	40	36	14	1.78571	2	90	90	40
	94	(0)5289920	M	71	Publisher	Right	20	DM/HTN/IHD/Dyslipidemia	No	Right LF	2	Pain and locking	8	Right IF &MF, Left MF	Nil	10 sessions	2018-04-10	9	60	40	40	5	10	51.6667	3	3	3	2	0	0	5	80	70	70	15	10	30.1724	7	3	80	70	70	20	10	17.2414	0	90	70	70
	95	12684861	F	68	Pensioner	Right	30	HTN/DM/Dyslipidemia	No	Right IF	2	Pain and locking	24	Right RF, Left MF&IF 2013	Nil	Nil	2018-04-10	6	80	70	15	15	5	40.5172	0	3	0	2	0	0	0	90	70	60	20	8	20.6897	7	0	90	70	60	20	8	7.75862	0	90	90	80
	96	12684861	F	68	Pensioner	Right	30	HTN/DM/Dyslipidemia	No	Right MF	2	Pain and locking	24	Right RF, Left MF&IF 2014	Nil	Nil	2018-04-10	6	70	80	20	15	5	40.5172	2	3	0	2	0	0	0	90	80	60	20	8	20.6897	7	0	90	80	60	20	8	7.75862	0	90	90	80
	97	17044820	F	55	Pensioner	Right	25	HTN/DM/Dyslipidemia	No	Right IF	2	Pain and locking	4	Right thumb 2016	Nil	Nil	2018-04-10	8	70	80	40	15	5	41.3793	2	3	0	0	0	0	0	90	90	80	22	10	5.17241	5	0	90	90	80	25	10	0	0	90	90	80
	98	17044820	F	56	Pensioner	Right	26	HTN/DM/Dyslipidemia	No	Right MF	2	Pain and locking	4	Right thumb 2017	Nil	Nil	2018-04-10	8	80	70	20	15	5	41.3793	0	0	0	0	0	0	0	90	90	80	22	10	5.17241	5	0	90	90	80	25	10	0	0	90	90	80
	99	32532084	F	58	Tailor	Right	28	HTN/DM/Dyslipidemia	NO	Left MF	2	Pain and locking	24	Left thumb 2017	Nil	Nil	2018-04-10	5	80	80	45	15	5	34.8214	2	0	0	0	0	0	2	90	70	70	20	12	13.3929	5	0	90	70	70	22	12	5.35714	0	90	70	70
	100	33673954	M	57	Retiree	Right	21	Prostate CA	NO	Left IF	4	Pain and stiffness	48	Nil	Nil	Nil	2018-04-17	8	60	40	10	15	5	33.6207	0	0	0	0	0	0	3	60	45	30	40	14	18.9655	3	3	70	60	40	50	15	13.7931	2	70	60	45
	101	31676518	F	58	Retiree	Right	29	HTN/Dyslipidemia/ Breast CA	NO	Right MF	3	Pain,locking&stiffness	12	Nil	Nil	2 sessions	2018-04-17	7	80	70	20	15	5	65.5172	0	0	0	0	0	0	5	90	80	60	15	6	37.931	3	3	90	80	60	18	6	21.5517	2	90	80	80
	102	(0)3767299	M	60	Retiree	Right	27	HTN/ Dyslipidemia	No	Left IF	2	Pain and locking	12	Left thumb,RF 2008, Right IF,MF 2010,Left MF 2015,Right thumb 2018	Nil	Nil	2018-04-17	5	80	90	40	30	14	4.16667	0	0	0	0	0	0	0	90	90	70	55	17	0	3	0	90	90	70	56	17	0	0	90	90	85
	103	(0)3767299	M	60	Retiree	Right	27	HTN/ Dyslipidemia	No	Left MF	2	Pain and locking	12	Left thumb,RF 2008, Right IF,MF 2010,Left MF 2015,Right thumb 2018	Nil	Nil	2018-04-17	5	80	90	40	30	14	4.16667	0	0	0	0	0	0	0	90	90	70	55	17	0	3	0	90	90	70	56	17	0	0	90	90	85
	104	15426626	F	67	Pensioner	Right	28	Dyslipidemia	No	Right MF	2	Pain and locking	24	Bilateral thumb 2008	Nil	Nil	2018-04-24	8	90	70	20	15	5	50	0	0	0	0	0	0	3	90	80	60	20	10	24.1667	3	0	90	100	90	22	12	10.8333	0	90	100	90
	105	(0)9438572	F	66	Pensioner	Right	30	DM/HTN	No	Right RF	4	Pain,locking&stiffness	8	Nil	Nil	15 sessions	2018-05-08	8	60	15	20	5	5	26.8519	0	0	0	0	0	0	3	90	60	50	26	5	17.5926	5	0	90	60	50	26	5	12.037	0	90	60	50
	106	15465648	M	46	Store operator	Right	22	DM/ Dyslipidemia	YES	Right IF	4	Pain,locking&stiffness	5	Nil	Nil	3 sessions	2018-05-08	7	70	10	30	30	4	14.1667	0	0	0	0	2	0	3	70	70	45	30	5	19.1667	5	3	70	70	45	30	5	12.5	2	90	2100	50
	107	(0)4771338	F	59	Clerk	Right	27	DM	No	Right IF	3	Pain,locking&stiffness	3	Nil	Nil	2 sessions	2018-05-15	9	90	100	45	25	5	26.7857	2	0	0	0	0	0	4	90	100	45	25	8	10.7143	5	2	90	100	90	25	10	6.25	0	90	100	90
	108	(0)3994279	M	72	Retiree	Right	25	DM/Dyslipidemia	No	Left MF	3	Pain,locking&stiffness	5	Right MF &RF 2010	Nil	Nil	2018-05-15	8	80	90	30	19	4	12.5	0	0	0	0	0	0	0	90	100	90	36	14	3.33333	2	0	90	100	90	36	14	0	0	90	100	90
	109	17938058	F	58	Housewife	Right	26	HTN/DM/Dyslipidemia	No	Left RF	4	Pain,locking&stiffness	12	Nil	Nil	Nil	2018-05-22	8	70	45	30	15	5	28.5714	0	0	0	1	0	0	4	70	45	45	24	10	15.1786	5	2	80	490	45	24	10	13.3929	1	80	490	45
	110	(0)9058800	M	54	Bill collector	Right	29	DM/IHD	YES	Right IF	2	Pain and locking	12	Nil	Right & left IF 2017	4 sessions	2018-06-05	6	80	80	10	20	3	37.5	0	0	3	0	0	0	4	90	80	35	25	10	37.069	7	5	90	90	70	40	14	35.3448	4	90	90	70
	111	(0)9440020	M	73	Retiree	Right	21	IHD/DM/Dyslipidemia	YES	Right MF	2	Pain and locking	2	Nil	Nil	Nil	2018-06-05	5	90	80	20	15	8	35	2	0	0	4	0	0	2	90	90	50	36	14	23.3333	7	0	90	90	65	36	14	13.3333	0	90	90	65
	112	(0)9440020	M	74	Retiree	Right	22	IHD/DM/Dyslipidemia	YES	Right RF	2	Pain and locking	2	Nil	Nil	Nil	2018-06-12	5	90	80	20	15	8	35	2	0	2	0	0	0	2	90	90	50	36	14	23.3333	7	0	90	90	65	36	14	13.3333	0	90	90	65
	113	22965106	M	57	Admin Officer	Right	30	HTN/DM/Dyslipidemia	No	Right MF	2	Pain and locking	5	Nil	Nil	10 sessions	2018-07-03	8	90	100	80	60	10	19.1667	0	0	2	2	0	0	0	90	100	90	62	14	7.5	5	0	90	100	90	62	14	0	0	90	100	90
	114	31661515	F	75	Pensioner	Right	21	Dyslipidemia	No	Right MF	2	Pain and locking	4	Left IF,MF&RF 2018 (Needle release)	Nil	Nil	2018-07-03	2	80	70	60	30	6	24.1667	2	3	0	2	0	0	0	90	100	90	36	10	4.16667	3	0	90	100	90	36	10	0	0	90	100	90
	115	(0)4670884	F	60	Housewife	Right	28	HTN/DM/Dyslipidemia	No	Right thumb	3	Pain,locking&stiffness	9	Nil	Nil	8 sessions	2018-07-10	8	50	60	N/A	10	1	53.5714	0	0	0	0	0	2	5	60	80	N/A	16	4	31.25	7	3	60	90	N/A	20	2	19.6429	2	60	90	N/A
	116	(0)8350930	F	54	Retiree	Right	22	HTN	No	Right MF	2	Pain and locking	3	Nil	Right RF 2017	40 sessions	2018-07-17	8	90	80	30	10	5	45.6897	0	0	0	0	0	0	3	90	80	45	18	8	20.6897	5	0	90	90	90	20	10	11.2069	0	90	90	90
	117	(0)8350930	F	54	Retiree	Right	22	HTN	No	Right RF	2	Pain and locking	12	Nil	Right RF 2017	40 sessions	2018-07-17	8	90	80	30	10	5	45.6897	0	0	0	0	0	0	3	90	80	45	18	8	20.6897	5	0	90	90	90	20	10	11.2069	0	90	90	90
	118	(0)9098640	F	52	Cleaner	Right	27	HTN/Dyslipidemia	No	Left RF	2	Pain and locking	12	Nil	Left RF 2017	40 sessions	2018-07-17	8	80	90	10	10	5	60	0	0	0	2	0	0	5	80	90	30	17	8	25.8621	5	3	90	90	70	17	8	6.89655	0	90	100	90
	119	11264079	F	51	Housewife	Right	25	HTN/DM/Dyslipidemia	No	Right MF	3	Pain,locking&stiffness	12	Nil	Nil	18 sessions	2018-07-24	5	70	60	20	15	6	31.6667	0	0	2	2.5	0	0	2	90	80	45	20	8	13.7931	5	0	90	100	90	20	8	4.31034	0	90	100	90
	120	31663317	F	48	Housewife	Left	28	Nil	No	Left MF	4	Pain,locking&stiffness	24	Nil	Left MF 2017	Nil	2018-07-24	10	60	40	20	35	8	57.5	0	0	2	0	0	2.5	1	80	60	40	36	10	27.5862	5	0	90	80	70	38	12	10.3448	0	90	80	70
	121	(0)7500254	F	62	Housewife	Right	27	Nil	No	Left thumb	3	Pain,locking&stiffness	7	Nil	Nil	3 sessions	2018-07-24	8	50	30	N/A	40	3	48.3333	0	0	0	0	0	0	3	50	40	N/A	40	5	24.1379	7	0	60	50	N/A	40	7	16.3793	0	60	60	N/A
	122	13681513	M	60	Clerk Manager	Right	22	DM/HTN/ Dyslipidemia	No	Left RF	2	Pain and locking	12	Nil	Left MF, right RF 2017	Nil	2018-07-31	10	80	60	40	10	12	6.66667	0	0	0	0	0	0	1	90	80	60	34	12	0	3	0	90	90	90	40	12	0	0	90	90	90
	123	26576040	F	58	Housewife	Right	18	Nil	No	Right thumb	4	Pain,locking&stiffness	1	Nil	Nil	2 sessions	2018-07-31	5	40	30	N/A	15	3	7.5	0	0	0	0	0	0	2	60	80	N/A	25	8	2.5	5	0	60	85	N/A	26	8	0	0	60	85	N/A
	124	(0)6466869	F	52	Medical attendant	Right	30	DM/HTN/BA/ Dyslipidemia	No	right thumb	3	Pain,locking&stiffness	12	Nil	Nil	Nil	2018-08-06	9	20	10	N/A	10	1	50	0	0	0	1.5	0	0	5	40	40	N/A	20	8	24.1667	5	3	40	50	N/A	26	8	10.8333	0	50	70	N/A
	125	(0)9058800	M	54	Bill collector	Right	29	DM/IHD	YES	Left IF	3	Pain,locking&stiffness	12	Right IF 2018	Right & left IF 2017	4 sessions	2018-08-07	10	80	80	20	20	4	49.1667	0	0	0	0	0	0	7	80	80	30	25	10	53.4483	7	5	90	80	50	30	8	53.4483	5	90	80	50
	126	(0)9058800	M	54	Bill collector	Right	29	DM/IHD	YES	Left MF	3	Pain,locking&stiffness	12	Right IF 2018	Right & left IF 2017	4 sessions	2018-08-07	6	70	60	20	20	4	49.1667	0	0	0	0	0	0	5	80	80	30	25	10	53.4483	7	5	90	80	50	30	8	53.4483	5	90	80	50
	127	12869993	M	77	Pensioner	Right	25	HTN/ Dyslipidemia	No	Right MF	3	Pain,locking&stiffness	3	Left thumb& IF 2017	Bilateral MF 2017	10 sessions	2018-08-07	10	30	35	10	15	5	31.6667	0	0	0	1	0	0	3	60	60	40	37	10	10.8333	5	0	90	90	90	40	12	4.16667	0	90	90	90
	128	12300451	M	48	Lorry driver	Right	28	DM/Dyslipidemia	YES	Left IF	2	Pain and locking	3	Right IF 2017	Nil	6 sessions	2018-08-07	8	80	40	20	20	5	29.4643	0	0	3	0	0	0	3	80	60	45	32	10	7.14286	7	0	90	100	90	36	12	0	0	90	100	90
	129	32291966	F	58	Housewife	Right	31	HTN/ Dyslipidemia	No	Left MF	4	Pain,locking&stiffness	18	Nil	Nil	Nil	2018-08-07	7	70	40	230	10	7	32.5	0	0	0	0	0	0	0	90	100	90	26	10	10.8333	5	0	90	100	90	26	10	0	0	90	100	90
	130	15270170	F	70	Housewife	Right	22	DM	No	Right MF	2	Pain and locking	24	Left IF MF RF 2010	Left IF 3 times on 2016	2 sessions	2018-08-14	6	90	90	45	10	5	51.7241	0	5	0	0	0	0	4	80	80	40	14	8	37.931	7	3	80	80	40	15	10	26.7241	3	80	80	60
	131	(0)7423080	M	64	Pensioner	Left	25	IHD/ Dyslipidemia	No	Right RF	3	Pain,locking&stiffness	3	Nil	Nil	4 sessions	2018-08-21	5	60	40	30	15	5	30	0	0	0	0	0	0	3	70	65	40	20	12	12.931	5	1	80	70	60	20	12	6.89655	1	90	80	70
	132	16346696	F	76	Pensioner	Right	21	Dyslipidemia	No	Right MF	2	Pain and locking	60	Nil	Right MF 2013	45 sessions	2018-08-21	5	90	80	60	17	10	1.78571	0	0	0	1	0	0	1	90	100	90	20	12	0	3	0	90	100	90	20	12	0	0	90	100	90
	133	31289738	F	51	Teacher	Left	20	Nil	No	Left MF	3	Pain and locking	8	Nil	Nil	8 sessions	2018-08-28	6	90	90	45	12	7	53.4483	0	0	0	0	0	0	3	90	100	90	15	10	22.4138	7	0	90	100	90	20	12	0	0	90	100	90
	134	34195186	F	69	Housewife	Right	28	Dyslipidemia	No	Right thumb	3	Pain,locking&stiffness	4	Nil	Nil	Nil	2018-08-28	5	60	20	N/A	12	2	35.3448	0	0	0	1	0	0	3	60	45	N/A	15	5	6.03448	5	0	60	90	N/A	24	10	0	0	60	90	N/A
	135	12021110	F	48	Housewife	Right	25	HTN/ dyslipidemia	No	Left thumb	3	Pain,locking&stiffness	9	Nil	Nil	nil	2018-09-04	9	50	20	N/A	18	3	55	0	0	0	2	0	0	5	50	40	N/A	20	5	25	7	4	50	50	N/A	20	5	58.6207	3	60	90	N/A
	136	(0)8735999	F	64	Pensioner	Right	30	DM/HTN/ Dyslipidemia	No	Left MF	2	Pain and locking	12	Right MF 2017	Nil	40 sessions	2018-09-04	4	90	90	30	20	10	17.5926	0	0	3	2	0	0	2	90	90	45	24	12	10.1852	5	0	90	90	70	24	12	5.55556	0	90	90	70
	137	16863801	F	75	Pensioner	Right	27	HTN/ dyslipidemia	No	Left RF	2	Pain and locking	4	Right RF and Left MF 2015	Left RF Feb 2018	Nil	2018-09-04	8	80	70	20	15	10	51.7241	4	0	0	4	0	0	5	90	80	40	17	12	33.6207	7	5	90	80	40	17	12	18.9655	3	90	80	40
	138	(0)8397805	M	56	Admin officer	Right	28	DM	No	Right IF	2	Pain and locking	12	Nil	Nil	15 sessions	2018-09-18	4	60	65	10	55	7	28.3333	0	0	0	3	0	0	2	80	75	35	56	10	18.3333	5	1	90	80	50	58	14	16.6667	3	90	80	50
	139	33179122	F	57	Housewife	Right	24	Dyslipidemia	No	Left RF	3	Pain,locking&stiffness	3	Nil	Nil	Nil	2018-09-18	8	80	90	45	20	5	39.1667	0	0	0	1	0	0	1	90	100	70	25	7	13.7931	3	0	90	100	90	25	8	0	0	90	100	90
	140	(0)6686044	F	62	Retiree	Right	30	DM/Dyslipidemia	No	Right IF	2	Pain and locking	12	Left thumb and RF 2013	Right MF 2016	40 sessions	2018-09-25	6	90	90	40	10	5	15.5172	2.5	0	0	0	0	0	4	90	80	30	10	5	12.069	5	4	90	80	30	10	5	9.48276	4	90	80	30
	141	28148584	F	52	Housewife	Right	29	HTN/DM/Dyslipidemia	No	Right MF	3	Pain,locking&stiffness	12	Nil	Nil	40 sessions	2018-09-25	4	60	80	15	15	5	17.5	0	3	0	0	0	0	4	70	80	30	16	7	5.83333	5	2	80	80	40	16	10	0	1	90	90	90
	142	34869670	F	62	Housewife	Right	21	Nil	No	Right thumb	4	Pain,locking&stiffness	9	Left thumb 2010	Nil	18 sessions	2018-09-25	8	50	20	N/A	10	2	40.8333	0	0	0	0	0	0	3	50	40	N/A	16	2	19.8276	5	3	60	90	N/A	25	10	12.069	1	60	90	N/A
	143	(0)4481585	F	64	Pensioner	Right	20	HTN	No	Left IF	3	Pain and locking	12	Right RF 13/12/16	Nil	3 sessions	2017-02-14	8	90	30	30	11	4	63.7931	0	0	0	0	0	4
	144	(0)4481585	F	64	Pensioner	Right	20	HTN	No	Left MF	3	Pain and locking	12	Right RF 13/12/16	Nil	3 sessions	2017-02-14	8	90	30	30	11	4	63.7931	0	2	0	0	0	3
	145	(0)1555391	M	74	Pensioner	Right	23	DM/HTN/Meniere's ds	No	Left IF	2	Pain and locking	12	Nil	Nil	Nil	2017-03-07	3	60	20	20	13	10	47.5	0	4	0	0	0	0
	146	(0)8992193	M	61	Pensioner	Right	22	DM	No	Leftt MF	3	Pain and locking	6	Nil	Nil	Nil	2017-03-07	4	90	40	20	10	12	35	0	0	3	0	0	2
	147	(0)3030776	F	76	Housewife	Right	32	DM/HTN/ Dyslipidemia	No	Left thumb	2	Pain and locking	24	Nil	Nil	2 sessions	2017-05-02	6	60	40	N/A	15	2	75	0	0	4	0	0	0
	148	(0)9189599	M	83	Pensioner	Right	19	HTN/ dyslipidemia	No	Left LF	2	Pain and locking	3	Right RF April 2017	Nil	12 sessions	2017-06-06	9	70	60	10	10	6	60.8333	0	0	4	0	0	0
	149	(0)9171932	F	62	Secretary	Left	30	Nil	No	Left MF	2	Pain and locking	1	Left thumb 2016, Rigjht thumb 2015	Nil	Nil	2017-06-06	9	80	80	10	10	2	51.7241	0	0	0	1.5	0	0
	150	(0)9171932	F	62	Secretary	Left	30	Nil	No	Left RF	2	Pain and locking	1	Left thumb 2016, Rigjht thumb 2015	Nil	Nil	2017-06-06	9	80	80	10	10	2	51.7241	0	0	0	1.5	0	0
	151	31530443	M	70	Pensioner	Right	30	Nil	No	Left RF	2	Pain and locking	2	Nil	Left MF 2013	Nil	2017-06-13	6	90	90	20	40	14	3.7037	0	0	0	0	0	0
	152	(0)1884069	F	72	Pensioner	Right	32	HTN/ dyslipidemia	No	Left MF	3	Pain,locking&stiffness	5	Nil	Nil	6 sessions	2017-11-28	7	90	90	20	15	5.5	53.5714	0	0	0	0	2	0
	153	(0)0160393	M	69	Pensioner	Right	30	Nil	No	Right RF	2	Pain and locking	9	Bilateral MF 2012	Nil	18 sessions	2017-12-12	8	80	70	30	26	16	19.6429	0	0	0	1	0	0
	154	(0)2561085	F	47	Teacher	Right	22	DM	No	Right MF	2	Pain and locking	24	Right IF 2016	Nil	40 sessions	2017-12-12	8	80	90	40	5	5	76.7241	2	0	0	2	0	0
	155	(0)2561085	F	47	Teacher	Right	22	DM	No	Right RF	2	Pain and locking	24	Right IF 2016	Nil	40 sessions	2017-12-12	8	80	90	40	5	5	76.7241	3	3	0	0	0	0
	156	33797124	F	58	Housewife	Right	25	Nil	No	Right thumb	3	Pain,locking&stiffness	6	Nil	Left thumb 2015	Nil	2018-03-20	5	50	20	N/A	4	1	19.1667	0	0	0	0	0	0
	157	(0)7026102	F	57	Tailor	Right	26	DM/HTN/Dyslipidemia	No	Left MF	2	Pain and locking	24	Bilateral RF 2016	Nil	Nil	2018-04-03	5	80	40	40	20	8	12.963	0	0	0	0	0	0
	158	(0)6506623	F	52	Teacher	Right	23	Multinodular goitre with hypothyroidism	No	Right IF	2	Pain and locking	6	Nil	Nil	Nil	2018-04-24	5	90	90	80	15	5	10	0	0	0	0	0	0
	159	(0)6506623	F	52	Teacher	Right	23	Multinodular goitre with hypothyroidism	No	Right MF	2	Pain and locking	6	Nil	Nil	Nil	2018-04-24	6	90	90	70	15	5	10	2	0	0	2	0	0
	160	(0)6799680	M	72	Pensioner	Right	22	HTN/DM/IHD/Dyslipidemia	No	Left RF	2	Pain and locking	7	Right RF 2008	Left RF 2017	Nil	2018-04-24	5	90	75	20	20	5	13.3333	0	4	0	0	0	0
	161	(0)3776042	M	68	Retiree	Right	22	HTN/DM/IHD/Dyslipidemia	No	Right IF	4	Pain,locking&stiffness	24	Right thumb 2012, Right MF&RF,Left LF 2015	Right IF 2012	Nil	2018-06-05	6	60	35	30	20	1	56.8966	0	0	0	0	2	0
	162	34654471	F	48	Housewife	Right	29	Nil	No	Right RF	3	Pain,locking&stiffness	6	Nil	Nil	Nil	2018-09-04	6	70	90	40	15	12	22.5	2.5	0	0	0	0	0
[truncated: 3 more columns]
